# Supplementary material for: Artificial and biological supports are different for pea plants
Source: Plant Signal Behav. 2024 Jun 5;19(1):2355739. doi: 10.1080/15592324.2024.2355739 (PMC7616103; doi:10.1080/15592324.2024.2355739)
Supplement: Supplemental Material [file KPSB_A_2355739_SM6794.zip]

Archive with 3 entries (3 files):
- AC_condition.zip
- BC_condition.zip
- CC_condition.zip
